# Supplementary material for: Is there an optimum level of diversity in utilization of genetic resources?
Source: Theor Appl Genet. 2017 Aug 5;130(11):2283–95. doi: 10.1007/s00122-017-2959-4 (PMC5641276; doi:10.1007/s00122-017-2959-4)
Supplement: Supplementary file 3 — Supplementary material 3 (XLSX 43 kb) [file 122_2017_2959_MOESM3_ESM.xlsx]

## Sheet: Table S5
Table S2 List of CIMMYT Germplasm IDs (GID) of the 2,601 investigated American landrace accessions of the SeeD dataset and the respective number of individuals (nGID).
GID	nGID
33	1
41	1
52	1
96	2
277	1
495	1
726	1
737	1
807	3
821	1
823	1
844	1
1466	1
1467	1
1468	1
1478	2
1481	1
1486	1
1492	1
1493	2
1494	1
1559	1
1561	1
1607	1
1674	1
1823	1
1827	1
1838	1
1870	1
1875	2
1902	1
1915	1
1935	1
1940	1
1947	1
1950	1
1961	1
1966	1
1985	1
1999	1
2000	1
2002	1
2039	1
2045	1
2083	1
2116	2
2121	1
2127	1
2130	1
2132	1
2141	1
2165	1
2166	2
2193	1
2233	1
2235	1
2249	2
2262	1
2263	2
2269	2
2285	1
2291	1
2805	1
2821	1
2823	1
2829	1
2830	2
2853	1
2856	1
2860	1
2862	2
2867	1
3089	1
3101	1
3188	1
3280	2
3300	1
3303	1
3309	1
3436	1
3439	1
3440	1
3451	1
3683	1
3694	1
3698	1
5408	1
5468	1
5474	1
5475	1
5476	1
5509	1
5511	1
5519	1
5528	1
5529	1
5530	1
5531	1
5722	1
5723	1
5725	1
5727	1
5728	1
5759	1
5761	1
5775	2
5776	2
5780	2
5782	2
5785	2
5788	2
5792	1
5793	1
5795	1
5800	1
5801	2
5805	1
5806	2
5808	2
5809	1
5814	2
5828	1
5830	1
5837	1
5841	1
5853	1
5872	1
5875	1
5876	1
5885	1
5896	1
5914	1
5915	1
5916	1
5920	1
5926	1
5958	1
5972	1
5977	1
5985	1
6283	1
6296	1
6297	1
6298	1
6477	1
6480	1
6483	1
6485	1
6623	1
6630	1
6649	1
6650	1
6664	2
6676	1
6684	1
6688	1
6690	1
6694	1
6722	1
6723	1
6724	1
6725	1
6727	1
6733	1
6747	1
6756	1
6760	1
6769	2
6776	1
6778	1
6782	1
6783	1
6784	1
6790	1
6794	1
6795	1
6797	1
6901	1
6902	1
6933	1
6957	1
6977	1
7052	1
7061	1
7082	1
7084	1
7088	1
7092	1
7098	1
7107	1
7157	1
7163	1
7169	1
7196	1
7204	1
7205	1
7210	1
7218	1
7258	1
7500	1
7587	1
7591	1
7607	1
7616	1
7621	1
7624	1
7625	1
7626	1
7627	1
7630	1
7637	1
7639	1
7658	1
7660	1
7661	1
7662	1
7664	1
7673	1
7682	1
7684	1
7685	1
7693	1
7694	1
7695	1
7703	1
7705	1
7711	1
7716	1
7725	1
7729	2
7730	2
7736	1
7744	1
7752	1
7755	1
7756	1
7766	2
7771	1
7774	2
7781	1
7782	1
7789	1
7791	1
7793	2
7794	2
7795	1
7801	1
7803	1
7805	2
7807	1
7808	2
7812	2
7813	2
7814	2
7816	1
7819	1
7822	1
7826	2
7828	1
7836	1
7839	1
7859	2
7877	2
7881	2
7886	1
7889	5
7932	2
7960	2
7963	1
7964	2
7965	1
7988	2
8002	1
8097	1
8100	2
8134	1
8138	1
8152	1
8190	1
8195	1
8199	1
8200	1
8201	1
8217	1
8237	1
8253	1
8254	1
8261	1
8262	1
8263	1
8265	1
8267	1
8287	1
8294	1
8295	1
8319	1
8339	1
8340	1
8342	1
8343	1
8344	1
8345	1
8350	2
8357	2
8360	1
8361	2
8362	2
8364	2
8365	1
8373	1
8378	1
8379	2
8391	1
8395	1
8396	1
8398	1
8410	1
8424	1
8440	1
8474	1
8489	1
8500	1
8503	2
8512	1
8519	1
8520	1
8521	2
8522	2
8525	1
8531	2
8548	1
8553	2
8554	2
8570	1
8573	1
8605	1
8673	1
8689	1
8692	1
8699	1
8713	2
8715	2
8716	2
8717	2
8718	2
8720	1
8727	2
8730	1
8735	1
8736	1
8800	2
8805	1
8809	1
8826	1
8829	1
8833	1
8844	1
8848	1
8871	1
8875	1
8899	1
8900	2
8901	1
8902	2
8903	1
8904	1
8908	1
8909	1
8910	1
8911	1
8913	1
8915	1
8916	1
8917	1
8920	1
8922	1
8923	1
8929	1
8934	2
8935	1
8942	2
8944	1
8946	1
8950	2
8952	1
8953	1
8955	1
8960	2
8963	1
8966	2
8971	2
8972	1
8977	1
8980	1
9003	1
9028	1
9046	1
9051	1
9054	1
9055	1
9145	1
9151	1
9215	1
9308	1
9336	1
9346	1
9347	1
9353	1
9354	1
9368	1
9372	1
9373	1
9395	1
9398	1
9399	1
9406	1
9431	1
9458	1
9463	1
9469	1
9482	1
9491	1
9502	1
9510	1
9512	1
9517	1
9521	1
9522	1
9526	1
9538	1
9545	1
9546	1
9551	1
9555	1
9570	1
9606	1
9607	1
9611	1
9616	1
9623	1
9675	1
9678	1
9730	1
9766	1
9767	1
9770	1
9773	1
9777	1
9779	1
9786	1
9798	1
9801	1
9803	1
9806	1
9856	1
9857	1
9858	1
9860	1
9864	1
9884	1
9892	1
9896	1
9897	1
9957	1
9958	1
10031	1
10046	1
10068	1
10094	1
10101	1
10108	1
10321	1
10325	1
10443	1
10547	1
10602	1
10666	1
10739	1
10842	1
10843	1
10870	1
10877	1
10878	1
10880	1
10909	1
10910	1
10949	1
10972	1
10973	1
11004	1
11024	1
11030	1
11401	1
11402	1
11412	1
11417	1
11423	1
11449	1
11460	1
11461	1
11474	1
11490	2
11496	1
11501	1
11503	1
11505	1
11506	1
11510	1
11549	1
11553	2
11558	1
11560	1
11578	1
11628	1
11629	1
11630	1
11635	1
11673	2
11675	1
11700	1
11706	1
11716	1
11727	1
11730	1
11734	1
11735	1
11736	1
11737	1
11739	1
11741	1
11751	1
11754	1
11761	1
11766	1
11771	1
11778	1
11782	1
11783	1
11784	1
11786	1
11789	1
11793	1
11804	1
11812	1
11817	1
11819	1
11821	1
11827	1
11828	1
11835	1
11836	1
11904	1
11907	1
11987	1
11988	1
11993	1
11995	1
11997	1
11999	1
12001	1
12002	1
12008	1
12010	1
12011	1
12019	1
12020	1
12023	1
12033	1
12038	1
12039	1
12041	1
12047	1
12048	1
12058	1
12068	1
12071	1
12075	1
12082	1
12087	1
12090	1
12146	1
12184	1
12189	1
12191	1
12195	1
12332	1
12337	1
12338	1
12350	1
12351	1
12354	1
12355	1
12363	1
12389	1
12403	1
12458	1
12462	1
12464	1
12472	1
12479	1
12488	1
12491	1
12492	1
12500	1
12518	1
12522	1
12527	1
12539	1
12546	1
12553	1
12562	1
12565	1
12590	1
12596	1
12600	1
12603	1
12604	1
12613	1
12615	1
12625	1
12626	1
12627	1
12628	1
12633	1
12641	1
12645	1
12646	1
12681	1
12706	1
12728	1
12731	1
12735	1
12736	1
12737	1
12743	1
12753	1
12763	1
12764	1
12767	1
12769	1
12771	1
12781	1
12786	1
12796	1
12800	1
12801	1
12812	1
12820	1
12822	1
12848	1
12862	1
12864	1
12889	1
12891	1
12900	1
12901	1
12911	1
12913	1
12914	1
12916	1
12918	1
12921	1
12928	1
12936	1
12939	1
12940	1
12945	1
12964	1
12966	1
12970	1
12974	1
12977	1
12979	1
12985	1
12987	1
12990	1
12992	1
12999	1
13001	1
13012	1
13016	1
13017	1
13018	1
13021	1
13023	1
13026	1
13033	1
13034	1
13041	1
13054	1
13057	1
13062	1
13064	1
13070	1
13074	1
13087	1
13111	1
13123	1
13124	1
13129	1
13130	1
13131	1
13132	1
13802	1
13813	1
13821	1
13827	1
13955	1
13957	1
13968	1
14062	1
14068	1
14071	1
14142	1
14143	1
14152	1
14154	1
14167	1
14169	1
14170	1
14171	1
14172	1
14174	1
14248	1
14275	1
14322	1
14368	1
14373	1
14384	1
14397	1
14398	1
14401	1
14416	1
14424	1
14427	1
14430	1
14431	1
14443	1
14448	1
14458	1
14464	1
14470	1
14512	1
14552	1
14558	1
14571	1
14574	1
14582	1
14593	1
14603	1
14605	1
14606	1
14608	1
14609	1
14613	1
14631	1
14634	1
14636	1
14659	1
14662	1
14663	1
14667	1
14670	1
14675	1
14676	1
14680	1
14687	1
14688	1
14700	1
14701	1
14704	1
14713	1
14722	1
14730	1
14739	1
14740	1
14741	1
14742	1
14745	1
14750	1
14770	1
14776	1
14778	1
14787	1
14797	1
14806	1
14822	1
14823	1
14837	1
14845	1
14863	1
14870	1
14886	1
14888	1
14889	1
14920	1
14925	1
14935	1
14939	1
14945	1
14956	1
14958	1
14979	1
14980	1
14999	1
15007	1
15009	1
15010	1
15019	1
15026	1
15041	1
15043	1
15045	1
15072	1
15112	1
15113	1
15114	1
15128	1
15141	1
15142	1
15148	1
15164	1
15170	1
15202	1
15218	1
15221	1
15239	1
15240	1
15248	1
15251	1
15267	1
15275	1
15279	1
15280	1
15281	1
15295	1
15325	1
15326	1
15329	1
15333	1
15334	1
15337	1
15339	1
15351	1
15361	1
15392	1
15394	1
15397	1
15415	1
15438	1
15442	1
15450	1
15463	1
15693	1
15694	1
15697	1
15745	1
15781	1
15782	1
15805	1
15806	1
15920	1
15947	1
15955	1
15971	1
15973	1
15974	1
15977	1
15980	1
15997	1
16013	1
16015	1
16021	1
16022	1
16047	1
16050	1
16054	1
16055	1
16058	1
16061	1
16062	1
16066	1
16275	1
16280	1
16281	1
16283	1
16284	2
16290	1
16293	1
16299	1
16303	2
16320	1
16412	1
16477	1
16486	1
16487	1
16488	1
16489	1
16494	1
16495	1
16496	1
16497	1
16733	1
16736	1
16737	1
16739	1
16740	1
16746	1
16772	1
16776	1
16777	1
16778	1
16780	1
16788	1
16804	1
16805	1
16808	1
16809	1
16845	1
16847	1
16872	1
16873	1
16887	1
16891	1
16892	1
16894	1
16899	1
16905	1
16921	1
16925	1
16931	1
16936	3
16952	2
16959	2
16985	2
16989	1
16991	1
16992	2
16994	1
16995	2
17015	1
17016	1
17027	2
17031	2
17032	2
17033	2
17036	1
17053	1
17054	1
17078	1
17122	1
17202	1
17210	1
17216	1
17219	1
17222	1
17243	1
17423	1
17450	1
17498	1
17501	1
17541	1
17544	1
17553	1
17556	1
17557	1
17558	1
17562	2
17566	1
17567	1
17570	1
17572	1
17574	1
17578	1
17582	1
17583	1
17587	1
17594	2
17596	1
17602	1
17613	2
17614	2
17615	2
17616	1
17740	1
17753	1
17754	1
19183	1
19292	1
19295	1
19302	1
19308	1
19310	1
19316	1
19326	1
19327	1
19340	1
19348	1
19351	1
19353	1
19356	1
19380	1
19387	1
19389	1
19392	1
19400	1
19571	1
19573	1
19574	1
19588	2
19592	1
19594	1
19632	1
19656	2
19657	1
19669	1
19676	3
19677	2
19678	1
19691	2
19705	1
19706	2
19709	1
19711	2
19719	1
19721	2
19725	2
19739	2
19744	2
19758	2
19759	2
19781	2
19792	2
19820	2
19838	1
19848	1
19853	2
19856	2
19867	2
19873	1
19898	1
20012	1
20018	1
20032	1
20034	1
20038	1
20043	1
20049	1
20052	1
20060	1
20061	1
20304	1
20306	1
20367	1
20405	1
20410	1
20425	1
20426	1
20429	1
20430	1
20433	1
20437	1
20455	2
20459	1
20483	1
20484	2
20485	2
20504	1
20567	2
20571	1
20572	1
20573	2
20576	2
20577	2
20578	2
20579	2
20580	2
20581	1
20583	2
20585	1
20586	2
20589	1
20590	2
20591	1
20593	1
20594	1
20595	1
20596	1
20597	1
20598	2
20601	1
20602	1
20603	2
20604	2
20605	2
20606	2
20607	1
20609	2
20610	2
20611	2
20613	2
20614	1
20615	2
20616	2
20617	1
20618	2
20619	2
20620	1
20624	1
20625	1
20626	1
20627	1
20628	1
20630	2
20632	1
20633	2
20634	1
20635	2
20636	2
20637	2
20638	3
20639	2
20640	2
20641	1
20644	1
20645	1
20648	1
20649	1
20650	1
20651	1
20652	1
20654	1
20656	1
20658	1
20659	1
20660	1
20661	1
20664	1
20666	1
20669	1
20671	1
20674	1
20675	1
20676	1
20680	1
20682	1
20686	1
20687	1
20688	1
20701	1
20724	1
20725	1
20734	1
20735	1
20736	1
20737	1
20739	1
20745	1
20754	1
20755	1
20757	1
20774	1
20786	1
20787	1
20792	1
20809	1
20820	1
20821	1
20823	1
20841	1
20842	1
20845	1
20863	1
20870	1
20883	1
20915	1
20916	1
20917	1
20919	1
20920	1
20930	1
20932	2
20934	1
20937	1
20941	1
20943	1
20945	1
20946	1
20957	1
20958	1
20961	1
20963	1
20964	1
20972	1
20973	1
20974	1
20983	1
20985	2
20987	1
20990	1
20992	1
20993	1
20997	1
21000	1
21012	1
21013	1
21016	1
21022	1
21024	1
21030	1
21038	1
21045	1
21047	1
21048	1
21052	1
21059	1
21067	1
21070	1
21071	1
21076	1
21077	1
21081	1
21096	1
21098	1
21102	1
21111	1
21118	1
21121	1
21122	1
21125	2
21130	1
21140	2
21141	1
21143	1
21145	2
21146	1
21151	2
21157	1
21158	2
21179	1
21182	1
21187	1
21192	1
21193	2
21194	1
21196	1
21198	1
21200	1
21201	1
21202	1
21206	2
21211	2
21213	1
21218	2
21223	1
21227	1
21232	2
21233	3
21240	2
21244	1
21246	1
21247	2
21248	1
21255	2
21256	1
21257	1
21259	2
21262	1
21266	1
21268	1
21269	1
21271	1
21288	1
21291	1
21293	1
21299	1
21303	1
21314	1
21333	1
21334	1
21335	1
21338	1
21339	1
21343	1
21344	1
21348	1
21362	1
21369	1
21375	1
21376	1
21391	1
21395	1
21399	2
21403	2
21408	1
21409	1
21443	2
21721	1
21724	1
21725	1
21755	1
21760	2
21761	2
21765	2
21775	1
21776	1
21777	2
21779	2
21783	1
21791	1
21804	2
21856	1
21858	2
21861	1
21863	1
21866	1
21869	1
21873	1
21903	2
21914	1
22079	1
22206	1
22230	1
22243	1
22251	1
22293	2
22294	1
22300	1
22303	1
22311	1
22323	2
22324	1
22325	1
22334	1
22336	1
22338	1
22345	2
22350	2
22351	1
22355	1
22358	2
22362	2
22364	1
22367	1
22368	2
22396	1
22397	2
22398	2
22399	2
22401	1
22406	1
22411	1
22421	2
22422	1
22423	1
22424	2
22425	1
22426	2
22429	2
22430	2
22434	1
22435	1
22441	2
22444	2
22459	2
22465	2
22466	1
22467	1
22470	1
22534	1
22581	1
22582	1
22638	1
22685	1
22721	1
22735	1
22740	1
22741	1
22755	1
22759	1
22767	1
22773	1
22785	2
22794	1
22817	1
22818	1
22820	1
22828	1
22831	1
22842	1
22843	1
22847	1
23178	1
23184	1
23185	1
23188	1
23191	1
23199	1
23573	1
23577	1
23582	1
23617	1
23656	1
23661	1
23662	1
23664	2
23669	1
23675	2
23680	1
23685	2
23693	1
23695	1
23699	1
23705	1
23708	1
23710	2
23712	1
23715	1
23726	1
23727	1
23729	1
23733	2
23735	1
23738	1
23739	2
23743	1
23749	1
23756	1
23762	2
23773	1
23776	1
23854	1
23857	1
23859	1
23866	1
23870	1
23872	1
23878	1
23881	1
23882	1
23893	1
23905	1
23906	1
23913	1
23923	1
23925	1
23927	1
23928	1
24027	1
24029	1
24030	1
24050	1
24051	1
24058	1
24060	2
24064	2
24065	1
24077	1
24081	1
24082	1
24085	1
24086	1
24099	1
24105	1
24107	1
24114	1
24125	2
24139	1
24145	1
24169	1
24170	1
24183	1
24188	1
24203	1
24217	1
24229	2
24231	1
24244	1
24248	1
24250	1
24255	2
24261	2
24270	1
24274	2
24275	1
24278	1
24279	1
24280	1
24283	2
24284	1
24288	1
24291	1
24293	1
24316	1
24317	1
24319	1
24337	1
24339	1
24344	1
24346	1
24348	1
24349	2
24350	2
24351	2
24360	1
24371	1
24372	1
24380	1
24384	1
24385	1
24391	2
24399	2
24407	1
24410	1
24411	1
24421	1
24426	1
24429	1
24437	2
24444	1
24445	2
24447	2
24450	1
24451	1
24454	1
24457	1
24459	1
24463	1
24464	3
24465	1
24469	1
24470	2
24483	1
24484	1
24507	1
24515	1
24519	1
24562	1
24607	1
24619	1
24623	1
24625	1
24628	1
24629	1
24630	1
24631	1
24632	1
24633	1
24636	1
24652	1
24665	1
24668	1
24679	1
24774	1
24779	1
24784	1
24787	1
24798	1
24803	1
24807	1
24816	1
24819	1
24820	1
24821	1
24822	1
24824	1
24826	1
24827	1
24828	1
24838	1
24839	1
24848	1
24941	1
24942	1
24955	1
24966	1
24969	1
24970	1
24973	1
24976	1
24977	1
24983	1
24987	1
24988	1
24990	1
25001	1
25009	1
25010	1
25014	1
25016	1
25028	1
25051	1
25053	1
25056	1
25060	1
25062	1
25067	1
25069	1
25070	1
25071	1
25072	3
25074	1
25075	1
25076	1
25078	1
25080	1
25081	1
25082	1
25084	1
25092	1
25099	1
25100	1
25101	1
25114	1
25115	1
25129	1
25134	1
25137	1
25200	1
25201	1
25220	1
25221	1
25222	1
25225	1
25226	2
25228	1
25236	1
25241	1
25242	1
25243	1
25244	1
25245	2
25246	1
25248	1
25251	1
25255	3
25257	3
25259	1
25260	2
25263	2
25264	1
25271	1
25275	2
25276	2
25277	2
25293	1
25299	2
25325	1
25330	1
25332	2
25338	1
25348	1
25352	1
25353	1
25355	1
25356	1
25368	1
25371	1
25375	2
25378	1
25385	2
25388	1
25395	1
25397	2
25400	1
25411	1
25416	1
25419	2
25421	2
25422	1
25427	1
25434	1
25438	1
25439	1
25440	1
25441	1
25444	1
25447	1
25452	1
25453	1
25456	3
25460	1
25467	3
25479	3
25480	1
25482	2
25483	1
25484	1
25486	1
25488	1
25489	1
25490	1
25492	2
25493	2
25494	1
25495	2
25496	1
25497	2
25498	2
25500	1
25501	1
25502	1
25504	2
25506	2
25507	1
25509	1
25510	2
25511	1
25513	2
25518	2
25519	2
25527	2
25532	2
25536	2
25537	1
25538	1
25543	1
25544	2
25545	2
25546	2
25551	1
25553	1
25554	2
25560	3
25572	2
25573	1
25574	1
25585	1
25586	1
25600	1
25613	1
25632	1
25685	1
25715	1
25719	1
25780	1
25781	1
25785	1
25824	1
25832	1
25842	1
25843	1
25845	1
25854	1
25858	1
25859	1
25861	1
25864	1
25866	1
25879	1
25884	1
25896	1
25902	1
25918	1
25922	1
25924	2
25925	1
25926	1
25928	1
25932	1
25934	1
25937	1
25938	1
25968	1
25979	1
25982	2
25996	1
25998	2
26000	2
26003	2
26006	2
26020	2
26023	2
26039	2
26041	1
26042	2
26044	2
26046	2
26051	3
26054	2
26059	2
26060	2
26062	1
26067	1
26072	1
26076	2
26077	3
26078	2
26080	2
26083	1
26086	1
26088	2
26092	1
26095	1
26097	1
26098	2
26099	2
26100	2
26102	1
26104	2
26105	2
26106	2
26108	2
26109	1
26111	1
26135	1
26139	1
26142	2
26147	2
26154	1
26161	2
26164	2
26166	2
26167	2
26171	1
26175	1
26178	1
26179	1
26180	1
26185	1
26203	1
26204	1
26205	2
26220	1
26225	2
26238	1
26243	2
26247	2
26255	2
26256	1
26259	1
26260	2
26262	2
26265	2
26270	4
26294	2
26303	2
26312	1
26314	1
26316	1
26319	2
26322	1
26328	2
26330	1
26333	1
26337	1
26345	1
26346	1
26350	2
26351	2
26353	1
26363	1
26365	1
26366	1
26368	1
26370	2
26375	1
26381	2
26386	1
26446	1
26461	1
26465	1
26478	1
26483	1
26484	1
26495	1
26505	1
26506	1
26507	1
26515	1
26516	1
26519	1
26521	1
26547	1
26568	1
26569	1
26576	1
26577	1
26578	1
26580	1
26587	1
26590	1
26596	1
26605	1
26612	1
26615	1
26618	1
26622	1
26631	1
26650	1
26658	1
26666	1
26697	1
26716	1
26718	1
26732	1
26734	1
26735	1
26751	1
26755	1
26759	1
26769	1
26773	1
26776	1
26788	1
26795	1
26801	1
26806	1
26809	1
26813	1
26814	1
26818	1
26819	1
26820	1
26826	1
26831	1
26854	1
26866	1
26869	1
26870	1
26879	1
26882	2
26887	2
26892	1
26893	2
26895	1
26896	1
26899	2
26901	2
26902	1
26903	2
26907	2
26908	1
26909	1
26914	1
26915	2
26916	1
26921	1
26922	1
26924	1
26930	1
26932	1
26935	1
26936	1
26939	1
26940	1
26943	2
26948	2
26949	2
26956	2
26958	2
26960	2
26961	2
26964	2
26966	2
26969	1
26973	1
26974	2
26975	2
26977	1
26980	1
26981	1
26985	2
26986	1
26991	2
26992	1
26995	2
27000	1
27001	1
27004	1
27005	1
27006	1
27008	2
27009	1
27010	2
27011	1
27012	1
27014	2
27015	2
27016	2
27017	1
27019	2
27021	1
27024	1
27026	2
27027	2
27028	1
27029	1
27033	1
27036	1
27038	1
27039	1
27040	1
27041	1
27043	2
27044	1
27046	1
27059	2
[truncated: 603 more rows]
